# Supplementary material for: Three-Dimensionally Printed Expandable Structural Electronics Via Multi-Material Printing Room-Temperature-Vulcanizing (RTV) Silicone/Silver Flake Composite and RTV
Source: Polymers (Basel). 2023 Apr 23;15(9):2003. doi: 10.3390/polym15092003 (PMC10181061; doi:10.3390/polym15092003)
Supplement: Supplementary file 1 [file polymers-15-02003-s001.zip]

Archive with 1 entries (1 files):
- polymers-2364869-supplementary.pdf
